# Supplementary material for: Characteristics of wild hazelnut populations in Northeast China and selection of superior provenances
Source: PLoS One. 2024 Dec 3;19(12):e0313954. doi: 10.1371/journal.pone.0313954 (PMC11614255; doi:10.1371/journal.pone.0313954)
Supplement: S1 Data — (XLSX) [file pone.0313954.s001.xlsx]

## Sheet: Sheet1
Species	Before adorable		After elongation		Degree of openness/%
	Length(cm)	Width(mm)	Length(cm)	Width(mm)
TL	1.8	3.7	1.8	3.2	50
TL	1.1	3.5	2.2	3	50
TL	0.9	3.4	2.5	3	60
TL	1	3.1	1.9	3.3	70
TL	1	3.5	3.1	3.2	100
TL	0.9	3.7	1.9	3.1
TL	1.1	3.8	1.8	2.9
TL	0.9	3.3	2.2	2.9
TL	1.2	3.4	1.9	3.6
TL	1.2	3.7	2.7	2.7
Average	1.11	3.51	2.2	3.09	66
Standard Deviation	0.254755	0.207123	0.417133	0.238537
NH1	1.7	3.2	3.2	3.1	80
NH1	1.4	3.2	4.1	3.9	70
NH1	1.8	3.1	3	3.3	100
NH1	1.5	3	3.5	2.7	50
NH1	2.2	3.1	2.6	3.4	30
NH1	1.9	3.4	2.5	4.1
NH1	1.6	3.1	3.6	4
NH1	1.9	3.8	3.1	3.4
NH1	2.3	3.5	3.4	3
NH1	2.1	3.9	2.9	3.5
Average	1.84	3.33	3.19	3.44	66
Standard Deviation	0.283549	0.296816	0.457056	0.429418
NH2	1.2	3.2	3.8	3.5	100
NH2	1.8	3.4	2.9	3.7	95
NH2	1.3	3.3	2.6	3.5	100
NH2	2.1	3.2	3.5	3.6	90
NH2	2.3	3	2.8	3.4	100
NH2	2	3.2	3.6	3.7
NH2	2.1	3.2	3.5	3.7
NH2	1.2	2.9	3	3.4
NH2	1.7	3.5	3.1	3.2
NH2	2.1	3.2	2.6	3.2
Average	1.78	3.21	3.14	3.49	97
Standard Deviation	0.391918	0.164012	0.410366	0.181384
AH	1.7	3.5	3.1	3	90
AH	2	3.5	2.8	2.8	60
AH	1.5	3.8	3	2.9	90
AH	1.5	3.5	2.9	3.1	100
AH	1.7	3	3.1	2.8	100
AH	1.7	3.3	2.8	2.7	90
AH	1.4	3.1	3	2.5
AH	1.7	3.5	3	2.8
AH	1.6	3.6	2.9	2.7
AH	1.6	3.3	3.4	2.6
Average	1.64	3.41	3	2.79	88.3333
Standard Deviation	0.156205	0.22561	0.167332	0.17
LJ	2.2	3.8	3.1	3.6	100
LJ	1.6	3.6	2.8	4.5	60
LJ	2.5	3.8	2.5	3.6	50
LJ	1.3	3.6	2.1	3.8	100
LJ	1.2	3	2.6	3.6	80
LJ	1.5	2.9	3.3	4.1
LJ	1.7	3.3	2.7	4.2
LJ	1.7	3.2	2.8	3
LJ	1.6	3.2	3.2	2.7
LJ	1.7	3	3.7	3
Average	1.7	3.34	2.88	3.61	78
Standard Deviation	0.368782	0.32	0.433128	0.546717
MDJ	1.8	3.3	5.3	3.7	90
MDJ	1.9	3.6	2.6	3.7	85
MDJ	1.9	3.6	2.8	3.1	95
MDJ	1.6	3.2	2.7	3.7	100
MDJ	1.7	3.3	2.5	3.5	100
MDJ	1.1	3.1	2.7	3.4
MDJ	1.8	3.1	2.7	3.6
MDJ	1.8	2.8	2.5	3.3
MDJ	1.5	3.1	2.8	3.3
MDJ	1.8	3.8	2.3	3.4
Average	1.69	3.29	2.89	3.47	94
Standard Deviation	0.23	0.284429	0.816639	0.195192
XK	1.4	3.4	3.1	3.6	70
XK	1.9	3.1	2.4	3.2	100
XK	1.5	3.3	2.4	2.8	90
XK	2.9	3.4	1.8	3.4	100
XK	1.5	3.2	2	3.2	80
XK	1	3.3	2.6	3.3
XK	1.7	3.3	2.6	3.1
XK	1.3	3.2	2.1	3.5
XK	1.6	3.4	2.4	3
XK			2.2	2.8
Average	1.64444	3.28889	2.36	3.19	88
Standard Deviation	0.503568	0.0993808	0.346987	0.25865
