# Supplementary material for: Characteristics of wild hazelnut populations in Northeast China and selection of superior provenances
Source: PLoS One. 2024 Dec 3;19(12):e0313954. doi: 10.1371/journal.pone.0313954 (PMC11614255; doi:10.1371/journal.pone.0313954)
Supplement: S2 Data — (XLSX) [file pone.0313954.s002.xlsx]

## Sheet: Sheet1
Species	Polar axis (μm)	Equatorial axis (μm)
NJ	16.19	20.16
	14.31	19.19
	14.85	20.69
	18.65	16.52
	18.89	19.72
	19.05	21.05
	15.53	20.28
	17.58	19.03
	15.16	19.31
	20.67	15.95
		14.38
Average	17.088	18.7527
Standard Deviation	2.16759	2.16377
TL	14.94	17.18
	14.61	15.23
	14.53	16.54
	12.76	14.74
	13.33	16.05
	14.53	17.07
	15.37	16.8
	15.01	17.25
	16.52	17.73
	16.39	18.51
		16.95
		16.38
		18
Average	14.799	16.8023
Standard Deviation	1.17282	1.04826
NH1	15.17	16.58
	16.81	18
	15.72	15.57
	15.17	16.53
	14.13	17.49
	15.6	16.95
	14.15	17.59
	14.78	17.83
	15.1	15.51
	15.27	16.29
		15.45
		14.55
		15.97
Average	15.19	16.4854
Standard Deviation	0.77903	1.05945
NH2	13.65	17.49
	14.52	16.77
	13.56	16.94
	13.78	17.29
	14.99	16.24
	15.73	16.04
	17.77	14.86
	15.5	15.81
	16.36	16.99
	14.89	18.76
Average	15.075	16.719
Standard Deviation	1.32817	1.06373
AH	15.12	16.08
	12.32	16.2
	13.68	15.17
	13.77	15.12
	14.88	15.23
	13.75	17.03
	14.87	16.87
	15.25	17.21
	13.62	16.68
	12.97	14.94
		17.29
		15.43
		15.64
		15.43
Average	14.023	16.0229
Standard Deviation	0.98	0.85
LJ	12.79	16.83
	14.85	16.99
	16.74	17.54
	13.89	17.31
	15.08	15.26
	15.76	15.65
	16.05	16.1
	14.79	14.89
	14.52	16.94
	13.62	18.93
		16.24
		16.49
Average	14.809	16.5975
Standard Deviation	1.19	1.09
MDJ	14.67	15.94
	13.87	15.49
	13.72	14.74
	16.25	16.9
	14.63	17.07
	15.3	15.48
	15.57	17.24
	13.54	15.35
	14.59	16.95
	14.81	17.67
Average	14.695	16.283
Standard Deviation	0.85	1
XK	15.38	16.99
	13.11	16.04
	15.83	14.86
	15.51	17.02
	16.55	16.19
	13.88	16.89
	13.46	17.17
	14.83	17.43
	14.56	16.52
	15.55	16.57
		18.65
		17.73
		16.66
		18.54
		17.83
		16.21
Average	14.866	16.9562
Standard Deviation	1.11	0.96
