# Supplementary material for: Characteristics of wild hazelnut populations in Northeast China and selection of superior provenances
Source: PLoS One. 2024 Dec 3;19(12):e0313954. doi: 10.1371/journal.pone.0313954 (PMC11614255; doi:10.1371/journal.pone.0313954)
Supplement: S3 Data — (XLSX) [file pone.0313954.s003.xlsx]

## Sheet: Sheet1
Species	Plant height (cm)	Ground diameter (mm)
NH1	80	11.3
NH1	90	7.52
NH1	115	12.89
NH1	70	8.45
NH1	79	13.25
NH1	105	6.86
NH1	128	5.18
NH1	98	12.58
NH1	117	7.21
NH1	108	8.51
NH1	67	8
NH1	84	8.67
NH1	76	8.34
NH1	99	7.37
NH1	104	9.52
NH1	74	9.52
NH1	90	8
NH1	83	11.2
NH1	85	6.8
NH1	88	7
NH1	78	8.73
NH1	109	9.98
NH1	86	7.05
NH1	88	7.82
NH1	113	7.04
NH1	80	13.57
NH1	113	8.14
NH1	110	15.4
NH1	110	12.41
NH1	96	10.59
Average	94.1	9.3
Standard Deviation	15.99	2.49
NH2	119	10.7
NH2	103	8.86
NH2	90	10
NH2	135	10
NH2	128	7.8
NH2	104	7.97
NH2	101	75.76
NH2	126	10.3
NH2	134	11
NH2	139	9.7
NH2	86	13.1
NH2	79	11.89
NH2	66	12.75
NH2	66	10.37
NH2	95	18.96
NH2	98	13.95
NH2	78	16
NH2	74	15.85
NH2	93	21
NH2	102	17.26
NH2	77	7.13
NH2	80	9.48
NH2	98	10.76
NH2	84	9.62
NH2	96	9.35
NH2	104	8.13
NH2	110	8.26
NH2	98	12.27
NH2	96	13.21
NH2	85	10.75
Average	98.13	13.74
Standard Deviation	19.91	12.19
AH	113	8.97
AH	109	7.29
AH	114	8.41
AH	93	8.5
AH	102	7.96
AH	105	8.11
AH	76	11.24
AH	101	11.12
AH	122	9.34
AH	104	11.6
AH	95	6.62
AH	96	6.67
AH	115	11.54
AH	60	5.51
AH	99	11
AH	102	9.43
AH	99	8.38
AH	66	7.29
AH	107	10.4
AH	100	7.19
AH	78	6.7
AH	86	5.92
AH	84	6.83
AH	106	7.07
AH	97	8.55
AH	108	70.58
AH	98	10.33
AH	123	6.84
AH	114	9.57
AH	129	8.49
Average	100.03	10.58
Standard Deviation	15.86	11.46
LJ	108	8.68
LJ	114	14.05
LJ	93	7.82
LJ	99	14.45
LJ	94	9.45
LJ	102	7.68
LJ	92	5.84
LJ	80	6.62
LJ	120	10.12
LJ	90	8.3
LJ	98	5.9
LJ	94	7.78
LJ	114	8.23
LJ	76	9.08
LJ	102	7.42
LJ	103	9.54
LJ	93	8.62
LJ	101	12.92
LJ	92	6.42
LJ	98	10.4
LJ	104	9.89
LJ	95	14.75
LJ	92	10.39
LJ	121	9.92
LJ	82	11.33
LJ	112	11.51
LJ	90	10.49
Average	98.48	9.54
Standard Deviation	11.28	2.46
MDJ	139	9.27
MDJ	128	9.41
MDJ	146	14.49
MDJ	120	8.74
MDJ	116	10.71
MDJ	139	10.78
MDJ	124	7.84
MDJ	148	14.23
MDJ	136	8.58
MDJ	129	12.4
MDJ	103	11.8
MDJ	100	6.9
MDJ	120	10.42
MDJ	90	13.65
MDJ	102	7.69
MDJ	127	9.78
MDJ	114	11.55
MDJ	127	8.85
MDJ	108	9.53
MDJ	101	14.77
MDJ	78	5.25
MDJ	90	11.43
MDJ	114	6.48
MDJ	70	8.52
MDJ	115	11.43
MDJ	87	6.77
MDJ	118	10.69
MDJ	122	11.89
MDJ	96	11.59
MDJ	69	7.79
Average	112.53	10.11
Standard Deviation	21.17	2.46
XK	92	16.6
XK	100	6.74
XK	104	12.52
XK	94	9.28
XK	89	13.54
XK	140	7.8
XK	101	10.49
XK	112	12.97
XK	70	10.55
XK	100	8.74
XK	78	6.53
XK	92	6.27
XK	107	7.22
XK	68	8.8
XK	94	15.6
XK	90	9.15
XK	91	7.1
XK	104	7
XK	99	10.8
XK	80	6.8
XK	88	7.65
XK	86	8.27
XK	98	8.26
XK	61	7.77
XK	83	5.58
XK	89	8.61
XK	93	9.7
XK	68	8.14
XK	75	8.03
XK	60	8.32
Average	90.2	9.16
Standard Deviation	16.43	2.7
