# Supplementary material for: Characteristics of wild hazelnut populations in Northeast China and selection of superior provenances
Source: PLoS One. 2024 Dec 3;19(12):e0313954. doi: 10.1371/journal.pone.0313954 (PMC11614255; doi:10.1371/journal.pone.0313954)
Supplement: S4 Data — (XLSX) [file pone.0313954.s004.xlsx]

## Sheet: Sheet1
Species	Nut width (mm)	Nut length (mm)	Nut thickness (mm)
NH1	16.1	14.7	15.9
NH1	18.1	14.9	16.6
NH1	17.1	15.3	15.9
NH1	18.3	15.1	17.3
NH1	17.7	15.6	16.1
NH1	16.5	14.6	14.5
NH1	16.3	14.4	16
NH1	14.1	14.3	13.2
NH1	15.6	14.7	13.6
NH1	14.9	15.3	14.3
NH1	14.8	14.6	13.4
NH1	14	13.7	12.5
NH1	14.5	17.5	12.2
NH1	14.1	11.9	12.6
NH1	13.6	11.9	11.8
NH1	14.2	16.1	12.2
NH1	16.7	14.7	15.1
NH1	14.3	17.4	12.2
NH1	15.7	15.5	12.9
NH1	16.4	15.3	15.8
NH1	14.2	12.6	12.1
NH1	13.5	11.6	11
NH1	13.8	13.2	12.2
NH1	14.4	17.5	13.2
NH1	17.1	14.2	16.2
NH1	13.9	12.3	13.4
NH1	15.3	13.9	14.4
NH1	13.6	14.6	12.7
NH1	14.6	15.5	13.7
NH1	14.3	17.5	12.7
Average	15.26	14.68	13.86
Standard Deviation	1.07	0.34	1.29
NH2	17	15.9	15.2
NH2	16.6	15.4	15.7
NH2	16.9	14.8	15.7
NH2	17.5	16.2	14.2
NH2	17	14.9	14.7
NH2	17.1	15.3	15.8
NH2	14.6	15.3	13.6
NH2	16.2	14.4	15.8
NH2	15.2	14.1	13.6
NH2	17	15.7	13.6
NH2	18	15.5	16.4
NH2	16.5	15.8	15.8
NH2	16	14.9	15.5
NH2	17.5	17.2	16.5
NH2	18.6	15.8	15.1
NH2	15.8	14.6	14.7
NH2	17.3	17.6	16.2
NH2	16.7	15.6	15.9
NH2	16.3	16	16.3
NH2	16	15.3	15.1
NH2	15.8	15.7	15.2
NH2	16.8	16.6	15.7
NH2	16.5	14.7	15.3
NH2	15.6	15	15.8
NH2	17.5	15.9	16.3
NH2	15.3	14.3	15.2
NH2	15.9	14.4	15.2
NH2	16.3	14.6	14.5
NH2	15.2	13.6	13.5
NH2	16.5	15.4	15.2
Average	16.51	15.35	15.24
Standard Deviation	0.37	0.43	0.48
AH	15	12.9	13.3
AH	15.2	11.9	11.1
AH	16.6	15.4	12.7
AH	14.8	14.6	13.4
AH	14.8	13.9	13.6
AH	15.5	13.4	14.4
AH	17.6	14.2	14.7
AH	17.6	16	14.5
AH	17.5	15.9	15.1
AH	16.7	16	13.5
AH	13.9	13.1	13.6
AH	20.2	16.4	17.4
AH	13.5	14.7	12.7
AH	15.7	16.3	14.6
AH	18.2	14.2	16.6
AH	18.4	16.7	15.7
AH	14.2	11.9	12.3
AH	14.8	13.4	13.4
AH	15.8	14	14.2
AH	13.4	14.5	11.6
AH	16.7	16.2	14.7
AH	18	15.7	13.9
AH	19.5	17.6	17.9
AH	16.2	13.9	13.7
AH	16.1	16.1	15.3
AH	16.6	15.6	15.3
AH	15.8	15.3	15.1
AH	16.4	15.2	16.3
AH	13.9	14.1	13.6
AH	13.6	11.9	12.1
Average	16.07	14.7	14.21
Standard Deviation	0.24	0.4	0.58
LJ	16.5	16.7	14.8
LJ	15.7	16.8	14.9
LJ	15.5	13.2	15.5
LJ	16.8	17.5	15.8
LJ	17.3	15.9	15.1
LJ	17.2	15.8	14.8
LJ	14	14.4	11.5
LJ	15.2	15.8	14.1
LJ	15.2	13.2	13.3
LJ	14.1	14.8	12.9
LJ	16.1	15.4	14.2
LJ	14.3	15.1	13.3
LJ	14.1	13.5	13.5
LJ	16	16.1	15.1
LJ	14.3	13.5	14.2
LJ	15.6	14.7	13.2
LJ	16.6	14.1	13.9
LJ	14.3	14.8	12
LJ	12.8	14.4	12.3
LJ	16.5	16.9	15.4
LJ	13.1	14.4	12.3
LJ	16.1	16.6	15.1
LJ	13.1	12.1	12.4
LJ	15.4	16.1	12.9
LJ	15.4	13.1	14.4
LJ	14.5	14.1	14.2
LJ	15.5	14.4	14.6
LJ	16.2	14.8	14.4
LJ	13.1	12.9	12.9
LJ	13.5	14.7	11
Average	15.13	14.86	13.8
Standard Deviation	0.58	0.55	0.43
MDJ	15.5	16.3	15.2
MDJ	19	16.6	15.1
MDJ	15.1	15	14.9
MDJ	13.2	12.4	12
MDJ	15.8	13.2	13.9
MDJ	15.1	14.1	13.5
MDJ	14.2	14.2	13.8
MDJ	15.9	14.6	14.1
MDJ	14.5	15.9	13.6
MDJ	15.5	15.3	13.3
MDJ	15	14.4	14.6
MDJ	14.6	14.5	14.5
MDJ	15.4	15.7	13.9
MDJ	14.2	15.3	13.6
MDJ	15.5	15.8	12.8
MDJ	16.3	15.1	15.5
MDJ	14.1	12.3	12.3
MDJ	13.1	15.1	13
MDJ	16.9	12.3	14.7
MDJ	16.4	15.1	13.6
MDJ	14.6	14.5	13.7
MDJ	15.1	14.3	13.4
MDJ	18.9	17.2	16.8
MDJ	16.6	14.8	14.6
MDJ	16.1	14.5	15.8
MDJ	16.2	14.5	13.5
MDJ	14.8	14.7	12.4
MDJ	13.9	12.7	12.8
MDJ	15.3	13	14.4
MDJ	15.3	15.1	13.3
Average	15.4	14.62	13.95
Standard Deviation	0.27	0.13	0.11
